# Supplementary material for: Frac Sand Mines Are Preferentially Sited in Unzoned Rural Areas
Source: PLoS One. 2015 Jul 2;10(7):e0131386. doi: 10.1371/journal.pone.0131386 (PMC4489872; doi:10.1371/journal.pone.0131386)
Supplement: S1 Table — (XLSX) [file pone.0131386.s004.xlsx]

## Sheet: Sheet1
	Type	POINT_X	POINT_Y
1	Mine	189552	4.93005e+06
2	Mine	148299	4.90948e+06
3	Mine	145359	4.90914e+06
4	Mine	147365	4.91076e+06
5	Mine	146602	4.91657e+06
6	Mine	147170	4.90578e+06
7	Mine	140154	4.90569e+06
8	Mine	144411	4.90822e+06
9	Mine	107342	5.03156e+06
10	Mine	107229	5.02967e+06
11	Mine	105913	5.02936e+06
12	Mine	256467	4.9333e+06
13	Mine	137323	5.00815e+06
14	Mine	136256	5.00721e+06
15	Mine	234834	4.89959e+06
16	Mine	234643	4.90661e+06
17	Mine	170985	4.9625e+06
18	Mine	175089	4.95412e+06
19	Mine	175329	4.9521e+06
20	Mine	228555	4.8765e+06
21	Mine	226911	4.88284e+06
22	Mine	228850	4.88191e+06
23	Mine	239410	4.92946e+06
24	Mine	139481	5.00491e+06
25	Mine	137371	5.00377e+06
26	Mine	135260	4.99893e+06
27	Mine	169383	4.91912e+06
28	Mine	140765	4.89301e+06
29	Mine	136715	5.01902e+06
30	Mine	136898	5.02138e+06
31	Mine	97298.6	4.94857e+06
32	Mine	51723.6	5.0867e+06
33	Mine	212398	4.87848e+06
34	Mine	347442	4.84324e+06
35	Mine	140370	4.99374e+06
36	Mine	69291	4.95225e+06
37	Mine	217695	4.89667e+06
38	Mine	216943	4.88718e+06
39	Mine	196042	4.88987e+06
40	Mine	78991.9	4.9473e+06
41	Mine	198995	4.77968e+06
42	Mine	344295	4.84221e+06
43	Mine	125440	4.94134e+06
44	Mine	227060	4.87218e+06
45	Mine	227610	4.87471e+06
46	Mine	305888	4.81851e+06
47	Mine	153490	4.90887e+06
48	Mine	160275	4.91604e+06
49	Mine	115463	4.98133e+06
50	Mine	252462	4.94126e+06
51	Mine	238479	4.94174e+06
52	Mine	243816	4.93569e+06
53	Mine	191722	4.8706e+06
54	Mine	95093.2	4.99786e+06
55	Mine	93941.8	4.99037e+06
56	Mine	170742	4.91655e+06
57	Mine	98839.5	4.99195e+06
58	Mine	95462.2	4.9978e+06
59	Mine	137966	5.03838e+06
60	Mine	210603	4.94666e+06
61	Mine	246564	4.93133e+06
62	Mine	247345	4.9313e+06
63	Mine	225417	4.95088e+06
64	Mine	220507	4.94988e+06
65	Mine	146190	4.91e+06
66	Mine	149508	4.91158e+06
67	Mine	146682	4.90982e+06
68	Mine	150032	4.91065e+06
69	Mine	145335	4.90005e+06
70	Mine	109278	5.03169e+06
71	Mine	107297	5.02902e+06
72	Mine	106549	5.03599e+06
73	Mine	137371	5.01513e+06
74	Mine	135664	5.00987e+06
75	Mine	134787	5.0066e+06
76	Mine	255821	4.94367e+06
77	Mine	170584	4.76974e+06
78	Mine	129873	4.89561e+06
79	Mine	139459	4.92407e+06
80	Mine	140252	4.9253e+06
81	Mine	137474	5.00507e+06
82	Mine	53937.3	4.96112e+06
83	Mine	136052	4.89927e+06
84	Mine	136301	4.93352e+06
85	Mine	137867	5.02128e+06
86	Mine	164496	4.90161e+06
87	Mine	126814	4.93273e+06
88	Mine	127867	4.93608e+06
89	Mine	150495	4.93774e+06
90	Mine	258527	4.93146e+06
91	Mine	210567	4.93157e+06
92	Mine	119459	4.93033e+06
93	Mine	126459	4.9425e+06
94	Mine	165167	4.95203e+06
95	Mine	107429	5.0239e+06
96	Mine	165698	4.91017e+06
97	Mine	154366	4.91022e+06
98	Mine	153935	4.91168e+06
99	Mine	157520	4.91724e+06
100	Mine	131204	5.01892e+06
101	Mine	168214	4.91316e+06
102	Mine	143338	4.89599e+06
