# Supplementary material for: Frac Sand Mines Are Preferentially Sited in Unzoned Rural Areas
Source: PLoS One. 2015 Jul 2;10(7):e0131386. doi: 10.1371/journal.pone.0131386 (PMC4489872; doi:10.1371/journal.pone.0131386)
Supplement: S2 Table — (XLSX) [file pone.0131386.s005.xlsx]

## Sheet: Sheet1
S2 Table. Means and standard deviations of model variables for study townships, by mining status.
Frac Sand Mines in Township	Township Count	Per Capita Income [$1000s]	Distance to Urbanized Area [km]	% White	Area of Shallow Silica Sand [km2]	Land Value ($1000s per km2)	Property Tax Rate (x100)	Average Parcel Size (ha)
No Mines	261 (31% Unzoned)	18.1 (3.8)	34.1 (17.2)	97.3 (5.7)	45.0 (30.2)	324 (530)	1.77 (0.25)	4.89 (1.11)
At Least 1 Mine	54 (43% Unzoned)	17.8 (3.0)	37.3 (15.7)	97.6 (2.1)	68.6 (46.0)	262 (434)	1.75 (0.18)	4.99 (0.90)
