# Supplementary material for: Frac Sand Mines Are Preferentially Sited in Unzoned Rural Areas
Source: PLoS One. 2015 Jul 2;10(7):e0131386. doi: 10.1371/journal.pone.0131386 (PMC4489872; doi:10.1371/journal.pone.0131386)
Supplement: S3 Table — (XLSX) [file pone.0131386.s006.xlsx]

## Sheet: Sheet1
S3 Table. Means and standard deviations of model variables for study townships, by zoning status
Zoning Status	Township Count	Per Capita Income [$1000s]	Distance to Urbanized Area [km]	% White	Area of Shallow Silica Sand [km2]	Land Value ($1000s per km2)	Property Tax Rate (x100)	Average Parcel Size (ha)
Unzoned	105	16.1 (2.9)	39.5 (16.8)	97.5 (2.4)	52.4 (30.7)	201 (243)	1.79 (0.25)	5.23 (0.97)
Zoned	210	19.0 (3.7)	32.2 (16.6)	97.3 (6.2)	47.3 (36.3)	307 (600)	1.76 (0.23)	4.47 (1.09)
